# Supplementary material for: Use of Recycled Additive Materials to Promote Efficient Use of Resources While Acting as an Effective Toughness Modifier of Wood–Polymer Composites
Source: Polymers (Basel). 2024 Sep 10;16(18):2549. doi: 10.3390/polym16182549 (PMC11435321; doi:10.3390/polym16182549)
Supplement: Supplementary file 1 [file polymers-16-02549-s001.zip]

Archive with 4 entries (4 files):
- Supplementary Materials.pdf
- Video S1. WPC-rT_animation.avi
- Video S2. WPC-rE_animation.avi
- Video S3. WPC-E_animation.avi
